# Supplementary material for: Furanic Polymerization Causes the Change, Conservation and Recovery of Thermally-Treated Wood Hydrophobicity before and after Moist Conditions Exposure
Source: Polymers (Basel). 2022 Dec 31;15(1):221. doi: 10.3390/polym15010221 (PMC9823973; doi:10.3390/polym15010221)
Supplement: Supplementary file 1 [file polymers-15-00221-s001.zip]

Archive with 1 entries (1 files):
- polymers-2089913-supplementary.pdf
